# Supplementary material for: Randomised, Placebo-Controlled Investigation of the Impact of Probiotic Consumption on Gut Microbiota Diversity and the Faecal Metabolome in Seniors
Source: Microorganisms. 2024 Apr 15;12(4):796. doi: 10.3390/microorganisms12040796 (PMC11052279; doi:10.3390/microorganisms12040796)
Supplement: Supplementary file 1 [file microorganisms-12-00796-s001.zip]

Archive with 1 entries (1 files):
- microorganisms-2949072-supplementary.pdf
